# Supplementary material for: Heterosis Derived From Nonadditive Effects of the BnFLC Homologs Coordinates Early Flowering and High Yield in Rapeseed (Brassica napus L.)
Source: Front Plant Sci. 2022 Feb 15;12:798371. doi: 10.3389/fpls.2021.798371 (PMC8893081; doi:10.3389/fpls.2021.798371)
Supplement: Supplementary file 2 [file Table_1.xlsx]

## Sheet: Sheet1
Supplementary Table 1. Genetic markers used for MAS and mapping
Primers name	Primer sequence	chormosomes	phisical positions
SCAR-6430	TCGATCAAGGATCTTGACCAGGC	chromosomeA02/C02	-	-
SCAR-5860	CTTTTGTCATTTTGTAGTGATC	chromosomeA02/C02	-	-
STA2-55L	GCTTCTCGGAGACAGAAGCC	chromosomeA02	2021707	2021688
STA2-1R	GGATCCACAGCCTCACATAGG	chromosomeA02	2020130	2020150
STC2-4L	GAAGAATAATCTTGCGGGAGCC	chromosomeC02	2477268	2477247
STC2-4R	TAGAACTACAAGCGGATGTTGAGC	chromosomeC02	2721575	2721598
InDel-A36M-L	AATGGCCGTCCGTAATGGTTC	chromosomeA03	7192908	7192888
InDel-A36M-R	GGATTTCAAAAACTGAGGATCG	chromosomeA03	7192740	7192761
SCAR-A37M-L	TTGAACTATAATGTAAACACATGTTGAG	chromosomeA03	7351812	7351839
SCAR-A37M-R	AGATGCATTGTGAAATGTGAAGAAGT	chromosomeA03	7352493	7352518
SSR1979-L	TCCCAAGGTTCTTCTCCAATAA	chromosomeA03	10542913	10542934
SSR1979-R	ATGAAACGAATTGGGTCCTAGT	chromosomeA03	10543082	10543061
SSR1873-L	ATACCATTCAGATGGAAACG	chromosomeA03	16980017	16980036
SSR1873-R	ACTAATTTGTTTGCATGCCT	chromosomeA03	16980242	16980223
SSR1125-L	ACGACCTCTCATGTTCCCAC	chromosomeA03	23088755	23088735
SSR1125-R	AAGCAGAGTCAGTGGTTTCTCC	chromosomeA03	23088517	23088538
InDel-5L	GCTTTCACCATTTTTATGCC	chromosomeA03	5997418	5997437
InDel-5R	GTATACAGAAACAACTCGCG	chromosomeA03	5997558	5997539
InDel-9L	CTTGCATTTACTAAGGGATC	chromosomeA03	6566475	6566494
InDel-9R	CAATATGCATATGAGCACTC	chromosomeA03	6566602	6566583
InDel-24L	GTCCGTTGTCACATACCATA	chromosomeA03	7321573	7321592
InDel-24R	CAGAACGACCACTTGTCAAA	chromosomeA03	7321721	7321702
InDel-31L	GGGATATAACCGATATGAAC	chromosomeA03	7920373	7920392
InDel-31R	GCTTGTAGGTCAAGCAATGT	chromosomeA03	7920511	7920492
FLC5-F (BnFLC.A3b)	ACAGAGACCTCTCGGAGACAGAAGCT	chromosomeA03	7353698	7353723
FLC5-R (BnFLC.A3b)	CTGCGAAAAGTAAAACCTACATAGG	chromosomeA03	7358680	7358656
	FLC5F/R came from Zou et al 2012
FLC.A3b-PRO-L	GTGTCCAGTACCTACATCCAATTGTC	chromosomeA03	7346956	7346981
FLC.A3b-PRO-R	AGCTTCTGTCTCCGAGAGGTCTCTGT	chromosomeA03	7348840	7348815
qFLCA3b-PF	TGCCCTGGATCTTCAGTCAAAAT	chromosomeA03	-	-
qFLCA3b-PR	GAGGGAATCCACGCTTACATCAT	chromosomeA03	-	-
	qFLCA3b-PF/R came from Zou et al 2012
Rfp-L	by personal correspondence from Liu	chromosomeA09	-	-
Rfp-R		chromosomeA09	-	-
