# Supplementary material for: Heterosis Derived From Nonadditive Effects of the BnFLC Homologs Coordinates Early Flowering and High Yield in Rapeseed (Brassica napus L.)
Source: Front Plant Sci. 2022 Feb 15;12:798371. doi: 10.3389/fpls.2021.798371 (PMC8893081; doi:10.3389/fpls.2021.798371)
Supplement: Supplementary file 4 [file Table_3.xlsx]

## Sheet: Sheet1
Supplementary Table 3. The BLUE values of the twenty-seven genotypes, restore lines and non-NIL hybrids for comprehensive agronomic traits
BLUE	flowering time	branch number	branch height	plant height	stem height	main raceme length	silique number on main raceme	silique number per plant	yield per plant	silique length	seed number per silique	thousand seed weight	oil content	protein content	glucosino content
	FT	BN	BH	PH	SH	ML	MSN	PSN	PY	SL	SN	TSW	OC	PC	GC
ID01-000	57.3857	5.65482	18.5225	105.915	51.959	53.9515	42.2161	234.938	14.9567	58.3864	19.2403	4.79643	41.1495	25.3144	34.4949
ID02-010	82.9571	6.39053	26.9189	125.815	66.0376	59.773	46.7304	232.945	18.8635	58.6914	21.6924	4.63008	44.9721	21.3292	35.1037
ID03-001	83.9643	6.8191	37.8332	138.235	74.8326	63.398	55.4518	249.495	18.4898	58.4221	20.2703	4.62366	44.1846	22.1129	37.2128
ID04-100	93.0857	6.66196	35.1725	139.07	73.5604	65.5051	56.5947	252.96	18.7725	58.4707	19.6874	4.72069	43.8412	21.7294	36.2439
ID05-011	105.286	7.95482	45.0582	156.708	96.0197	60.6837	61.259	255.645	21.896	70.06	25.2317	4.73353	46.2656	20.5899	35.9934
ID06-110	112.014	7.1191	54.9618	159.2	99.4697	59.7265	62.7804	260.145	21.9529	63.1914	22.9124	4.92692	45.486	21.045	37.5195
ID07-101	114.243	8.18339	62.2546	166.415	109.213	57.198	65.7875	285.281	22.3101	61.6807	24.0946	4.25037	45.7166	20.8874	33.0351
ID08-111	116.993	8.86196	58.8403	167.115	111.816	55.2944	62.9804	290.795	22.7368	64.3243	23.9974	4.34946	43.8845	21.3001	33.4502
ID09-020	70.404	6.36081	24.4835	119.943	63.0986	56.7951	48.3826	251.422	18.8286	58.9239	19.2618	4.73585	42.6079	23.9121	35.2688
ID10-002	69.9576	6.14653	26.7202	123.595	63.9378	59.6076	48.9094	259.056	18.2598	58.6203	19.3082	4.77844	42.1856	24.2896	34.6869
ID11-200	72.2522	5.86081	24.5148	124.876	60.5807	64.246	51.204	278.771	20.4119	58.4033	19.6002	4.80686	43.0406	23.1755	36.3746
ID12-022	78.9576	6.68224	32.3809	134.215	71.6477	62.5183	52.4987	290.521	22.0677	60.8846	20.0609	4.86348	43.3469	23.1575	34.5971
ID13-220	81.7076	6.6376	35.2782	139.019	75.1789	63.7906	53.8112	291.708	22.9195	59.9141	20.4305	4.83611	44.4472	21.8138	35.1711
ID14-202	83.1897	6.46796	35.5327	137.92	72.2495	65.621	57.6594	292.154	21.2148	59.2694	19.7993	4.62819	43.7129	22.7721	34.2057
ID15-222	95.8147	7.42331	45.046	151.961	87.6968	64.2147	62.8023	328.708	26.6671	63.4301	21.618	4.59489	44.4047	21.9927	33.3534
ID16-012	88.3326	7.90546	37.4032	144.684	85.8039	58.8308	55.1505	289.521	23.724	62.3748	22.9859	4.54838	44.6076	21.8028	34.7246
ID17-210	97.7612	7.61974	41.0639	147.47	89.4512	57.9692	59.5165	291.253	24.2062	61.5891	22.3091	4.61675	44.6418	21.8874	36.1868
ID18-021	91.8147	7.37867	39.7514	145.988	82.6298	63.3085	57.2933	297.253	23.1679	62.2266	21.0618	4.62703	43.8526	22.7083	33.5903
ID19-201	102.529	8.28046	51.2425	159.612	97.553	62.0094	67.204	310.235	24.3887	61.2917	21.6984	4.59763	45.7805	21.3745	33.6235
ID20-120	100.618	7.28046	46.0371	154.349	91.17	63.1299	62.829	288.244	23.1732	62.273	20.2171	4.89662	43.6422	22.5524	37.243
ID21-102	106.743	8.05724	56.8184	164.523	103.174	61.2995	66.088	298.753	24.5936	62.0462	21.2984	4.62484	44.6474	21.62	34.6825
ID22-212	107.27	8.30724	49.9702	162.019	100.576	61.3933	63.7576	300.315	26.2138	65.8926	23.7296	4.68943	45.3424	21.0932	36.3044
ID23-221	111.368	7.95903	61.0148	172.554	111.795	60.7103	67.2844	314.887	27.2587	64.9792	25.0225	4.50204	45.3408	21.4347	33.9585
ID24-122	112.949	8.22689	61.2469	170.246	110.491	59.7058	67.2933	300.288	24.4202	63.5864	23.2296	4.57665	45.4502	20.9464	34.717
ID25-211	113.011	8.7001	61.488	173.162	115.054	58.0585	64.2665	300.056	24.9985	65.9516	25.0582	4.31593	45.3562	20.4427	36.2236
ID26-112	113.636	8.87867	58.5505	173.246	114.63	58.5674	68.0344	320.976	26.548	64.0649	23.9314	4.41688	45.093	20.7722	35.5384
ID27-121	115.074	9.25367	63.921	175.322	119.657	55.6165	66.2665	331.333	26.7823	62.5797	24.335	4.2583	45.7899	20.5357	33.9158
ZS4R	116.743	7.12867	77.7514	185.367	122.063	63.2549	69.1951	316.779	20.6394	55.5274	23.4564	3.81689	43.9207	21.4789	19.9979
621R	117.815	8.46796	80.613	186.464	118.964	67.4513	76.0612	323.547	18.5484	54.2989	26.0002	2.55269	45.1302	21.2513	24.4184
ID01×ZS4R	93.0469	6.30724	53.6353	161.001	92.545	68.4067	70.2844	321.007	26.0362	59.4757	23.2234	4.29674	46.0584	21.0581	23.2982
ID02×ZS4R	106.172	7.22689	69.8273	176.657	114.036	62.5719	69.213	324.561	28.4186	60.7971	24.585	4.47748	46.5618	20.6221	23.9552
ID03×ZS4R	107.458	7.04831	67.7469	176.224	109.259	66.9156	73.9451	354.828	29.7029	60.2721	23.7886	4.41489	47.1518	20.0357	23.6764
ID04×ZS4R	109.44	7.08403	70.9478	183.863	115.232	68.5808	75.7576	336.73	28.8953	60.9685	24.2993	4.29284	45.9526	20.3654	24.6718
ID05×ZS4R	111.261	7.16439	74.796	185.403	117.849	67.5049	75.2487	369.552	31.4903	62.7667	25.2662	4.29999	47.9058	19.4115	24.6621
ID06×ZS4R	112.547	7.11081	76.0237	184.827	119.116	65.6611	73.1683	357.837	30.3604	60.073	24.1341	4.47208	46.9897	20.385	24.8867
ID07×ZS4R	114.386	7.62867	82.0148	190.76	126.094	64.6165	75.1683	375.543	32.1984	58.9149	24.6493	4.22399	47.5669	19.7252	23.4438
ID08×ZS4R	115.529	7.69117	77.8496	189.443	124.666	64.7281	74.5255	381.766	32.8109	60.4248	25.0332	4.17628	47.2123	19.4528	24.1038
ID01×621R	94.654	7.55724	56.9077	172.675	101.344	71.2817	74.6951	402.695	30.8494	58.7292	23.8037	3.75985	45.0411	20.7628	29.0663
ID02×621R	107.833	8.29831	70.7827	185.34	117.679	67.612	76.5612	396.052	31.138	59.848	24.2421	3.67275	45.5259	20.5309	29.1179
ID03×621R	108.547	8.24474	76.8139	191.296	120.563	70.6835	79.8737	386.775	29.2543	59.6587	24.1082	3.73677	44.6413	21.3311	28.3545
ID04×621R	108.672	8.03046	71.3005	186.621	115.621	70.9513	79.3648	400.659	31.4516	59.0444	23.1448	3.76683	45.3326	20.3438	29.4231
ID05×621R	111.225	8.54831	75.2202	192.947	122.286	70.612	81.1237	415.552	32.6002	61.6578	26.4707	3.69972	46.0718	20.1796	29.0632
ID06×621R	113.136	8.61974	77.1443	195.331	125.219	70.0629	79.329	419.016	32.6016	59.7516	25.0645	3.78637	45.7713	19.9657	29.0972
ID07×621R	114.44	9.0126	84.5014	201.229	134.228	66.9513	82.1862	429.096	33.9048	58.9051	25.6466	3.59916	45.1942	20.9064	28.5208
ID08×621R	115.565	9.2626	81.9791	201.925	134.291	67.5853	80.4898	429.025	33.497	60.2524	25.9966	3.61506	44.6406	20.8313	28.8129
