# Supplementary material for: Heterosis Derived From Nonadditive Effects of the BnFLC Homologs Coordinates Early Flowering and High Yield in Rapeseed (Brassica napus L.)
Source: Front Plant Sci. 2022 Feb 15;12:798371. doi: 10.3389/fpls.2021.798371 (PMC8893081; doi:10.3389/fpls.2021.798371)
Supplement: Supplementary file 5 [file Table_4.xlsx]

## Sheet: Sheet1
Supplementary Table 4. Genotypes of the materials used in field expriment
selfing lines	female parents	male parents	genotype ID	BnFLC.A2	BnFLC.C2	BnFLC.A3b
√	-	-	ID01-000	0	0	0
√	-	-	ID02-010	0	1	0
√	-	-	ID03-001	0	0	1
√	-	-	ID04-100	1	0	0
√	-	-	ID05-011	0	1	1
√	-	-	ID06-110	1	1	0
√	-	-	ID07-101	1	0	1
√	-	-	ID08-111	1	1	1
-	ID02-010	ID01-000	ID09-020	0	2	0
-	ID03-001	ID01-000	ID10-002	0	0	2
-	ID04-100	ID01-000	ID11-200	2	0	0
-	ID05-011	ID01-000	ID12-022	0	2	2
-	ID06-110	ID01-000	ID13-220	2	2	0
-	ID07-101	ID01-000	ID14-202	2	0	2
-	ID08-111	ID01-000	ID15-222	2	2	2
-	ID05-011	ID02-010	ID16-012	0	1	2
-	ID06-110	ID02-010	ID17-210	2	1	0
-	ID05-011	ID03-001	ID18-021	0	2	1
-	ID07-101	ID03-001	ID19-201	2	0	1
-	ID06-110	ID04-100	ID20-120	1	2	0
-	ID07-101	ID04-100	ID21-102	1	0	2
-	ID08-111	ID02-010	ID22-212	2	1	2
-	ID08-111	ID03-001	ID23-221	2	2	1
-	ID08-111	ID04-100	ID24-122	1	2	2
-	ID08-111	ID05-011	ID25-211	2	1	1
-	ID08-111	ID06-110	ID26-112	1	1	2
-	ID08-111	ID07-101	ID27-121	1	2	1
√	-	-	616A	1	1	0
√	-	-	R11	0	0	1
√	-	-	ZS4R	1	1	0
√	-	-	621R	1	1	1
-	ID01-000	ZS4R	ID01×ZS4R	2	2	0
-	ID02-010	ZS4R	ID02×ZS4R	2	1	0
-	ID03-001	ZS4R	ID03×ZS4R	2	2	2
-	ID04-100	ZS4R	ID04×ZS4R	1	2	0
-	ID05-011	ZS4R	ID05×ZS4R	2	1	2
-	ID06-110	ZS4R	ID06×ZS4R	1	1	0
-	ID07-101	ZS4R	ID07×ZS4R	1	2	2
-	ID08-111	ZS4R	ID08×ZS4R	1	1	2
-	ID01-000	621R	ID01×621R	2	2	2
-	ID02-010	621R	ID02×621R	2	1	2
-	ID03-001	621R	ID03×621R	2	2	1
-	ID04-100	621R	ID04×621R	1	2	2
-	ID05-011	621R	ID05×621R	2	1	1
-	ID06-110	621R	ID06×621R	1	1	2
-	ID07-101	621R	ID07×621R	1	2	1
-	ID08-111	621R	ID08×621R	1	1	1
